# Supplementary material for: Evaluating the Effectiveness of Pharmacological Strategies and Further Measures for Pain Relief during Hysterosonosalpingography: A Systematic Review
Source: Diagnostics (Basel). 2022 Dec 16;12(12):3185. doi: 10.3390/diagnostics12123185 (PMC9777723; doi:10.3390/diagnostics12123185)
Supplement: Supplementary file 1 [file diagnostics-12-03185-s001.zip]

Archive with 1 entries (1 files):
- diagnostics-1987241-supplementary.pdf
